# Supplementary material for: Effect of Tilt-in-Space and Reclining Angles of Wheelchairs on Normal Force and Shear Force in the Gluteal Region
Source: Int J Environ Res Public Health. 2022 Apr 27;19(9):5299. doi: 10.3390/ijerph19095299 (PMC9101662; doi:10.3390/ijerph19095299)
Supplement: Supplementary file 1 [file ijerph-19-05299-s001.zip]

Archive with 1 entries (1 files):
- ijerph-1672527-supplementary.xlsx
