# Supplementary material for: Effect of Tilt-in-Space and Reclining Angles of Wheelchairs on Normal Force and Shear Force in the Gluteal Region
Source: Int J Environ Res Public Health. 2022 Apr 27;19(9):5299. doi: 10.3390/ijerph19095299 (PMC9101662; doi:10.3390/ijerph19095299)
Supplement: Supplementary file 1 [file ijerph-19-05299-s001.zip › ijerph-1672527-supplementary.xlsx]

## Sheet: dataset
Normal force
ID	r0t0	r0t5	r0t10	r0t15	r0t20	r10t0	r10t5	r10t10	r10t15	r10t20	r20t0	r20t5	r20t10	r20t15	r20t20
1	78.9235	77.9029	78.0744	75.7006	72.7402	78.3812	76.4434	76.1954	71.9693	69.77	73.4855	72.5391	68.7509	65.4607	62.5447
2	86.0084	86.8169	87.0611	84.5777	82.3944	85.4203	85.565	85.9154	80.4966	78.4254	83.4862	85.4181	83.3174	78.4677	80.7623
3	73.7388	73.1944	72.2047	69.5004	69.2118	73.8547	75.6114	70.0354	67.1726	64.4833	69.9773	68.1539	66.3446	62.6413	59.6447
4	77.4181	75.0952	77.5519	75.4269	71.0646	77.9057	75.9027	70.6064	68.6703	64.171	72.2808	69.9354	66.4025	63.9999	60.2333
5	82.4156	82.1196	79.6946	77.6459	75.7481	78.4775	76.2699	76.4224	72.8112	70.5212	74.2362	70.991	67.791	67.7449	62.1647
6	83.0472	82.832	81.4641	79.9508	77.8542	80.0479	78.8963	76.9982	74.7007	72.2998	74.9372	73.3334	71.618	68.2432	63.6568
7	87.4785	88.9647	85.3022	84.1705	82.4282	87.9037	85.7116	83.355	81.0357	77.4625	85.7021	81.533	80.7358	76.7404	77.8484
8	85.2651	84.3774	83.7899	81.0485	80.3946	84.3999	80.4447	80.111	76.0929	73.3022	77.2944	80.8483	75.1395	70.716	66.3469
9	80.765	79.6693	79.5534	77.6582	73.2864	78.6242	79.7734	76.7794	74.736	71.1523	75.9164	74.0796	72.3547	71.3976	66.5509
10	98.1962	100.553	105.041	97.3258	93.131	96.2497	93.5029	91.2862	88.2493	85.0771	94.1356	93.1341	85.1559	81.5542	77.4448
11	75.0724	76.0475	75.5591	72.7982	70.6611	75.557	73.4221	72.7046	69.2361	65.0406	72.3726	71.5255	69.3554	64.1485	61.2582
12	86.7993	85.9793	85.9804	82.2647	81.1902	87.234	86.344	82.6629	81.6979	76.1075	81.7421	79.0352	80.2524	80.3345	72.5416
Sagittal component of the shear force
ID	r0t0	r0t5	r0t10	r0t15	r0t20	r10t0	r10t5	r10t10	r10t15	r10t20	r20t0	r20t5	r20t10	r20t15	r20t20
1	10.9142	7.51268	-0.25554	-5.16637	-13.3475	12.4484	6.71101	1.7623	-8.87141	-16.8753	13.8037	8.70763	1.47374	-7.09992	-11.6819
2	6.81441	4.25887	-0.415116	-5.29213	-9.68917	6.34472	5.63725	-2.87835	-7.08056	-11.8502	9.57416	3.22974	-2.59261	-8.31447	-15.272
3	8.007	7.7369	1.89713	-1.77639	-9.90197	10.515	4.96906	0.225992	-5.67273	-13.0581	12.3735	5.93692	-0.367646	-5.92752	-14.3114
4	9.75311	-0.977199	-0.67734	-11.1635	-12.2586	15.2599	8.44754	0.625816	-6.15312	-14.1101	14.0624	6.78369	-3.32389	-6.71974	-17.2528
5	7.14904	5.73785	-0.478304	-6.13525	-13.4253	11.4668	6.15413	-2.49723	-7.98034	-15.0218	12.4075	5.37421	-1.61912	-7.98254	-13.5345
6	7.02405	7.40527	0.651956	-4.65997	-9.61961	8.42411	4.06562	-0.809759	-8.01958	-11.3194	12.0363	6.65424	-0.452493	-6.76662	-10.7169
7	9.04308	5.71319	2.95301	-6.33237	-12.9011	10.6604	4.33979	-2.91257	-8.667	-15.3678	16.0359	7.68526	1.66007	-6.19198	-14.9591
8	8.44973	5.56822	2.85188	-4.86442	-10.0424	15.5054	6.2303	1.49019	-5.04425	-7.60543	14.8092	10.7246	2.2222	-4.35643	-6.0556
9	4.14554	2.10289	-1.35777	-7.84831	-16.9207	8.03529	1.12307	-3.60426	-11.7804	-19.4787	14.4076	5.44904	-3.26412	-9.90762	-20.2615
10	6.23384	0.760202	-6.95343	-6.63404	-12.5636	11.7663	8.64369	4.27242	-2.10716	-10.9989	13.4163	5.92571	-1.52635	-6.20836	-16.4618
11	3.37262	-1.75686	-3.45249	-9.03925	-14.7844	4.39781	3.01206	-0.951543	-6.76602	-8.53814	9.51118	3.92003	-0.545256	-7.80857	-10.9087
12	9.3711	5.45885	0.0163587	-6.84977	-13.592	9.5977	3.1699	-3.45863	-11.3293	-18.3931	14.4082	6.92777	-1.23644	-8.19457	-17.7938
Lateral component of the shear force
ID	r0t0	r0t5	r0t10	r0t15	r0t20	r10t0	r10t5	r10t10	r10t15	r10t20	r20t0	r20t5	r20t10	r20t15	r20t20
1	0.345317	0.351376	0.384647	0.242332	0.763219	0.530882	0.822482	0.216305	0.72627	0.942601	0.468946	0.640026	0.476671	0.465013	1.05604
2	0.179151	0.819151	0.747569	0.396079	0.412612	0.574103	1.06277	0.874642	0.370459	0.117911	1.39207	0.132687	0.24735	0.187527	0.139562
3	0.581076	0.471983	0.404506	0.66375	0.0993943	0.224877	0.334896	0.32963	0.797388	0.344441	0.491015	1.31752	0.225367	1.45944	0.200883
4	0.489238	0.672955	0.227074	1.44078	0.604119	1.16785	1.16441	0.804385	0.490833	0.244728	0.31604	0.345355	0.948475	0.359001	0.402571
5	1.09317	0.727378	0.965214	1.14425	1.19476	0.411711	0.493104	0.135643	0.431423	0.350136	0.145531	0.900668	0.845375	0.532739	0.752739
6	0.832759	0.824296	1.01486	1.40686	0.553119	1.04018	1.59963	1.49401	1.33568	1.65828	1.21149	1.38452	1.2574	1.34004	1.3881
7	1.55811	1.17354	0.799566	0.527576	1.00419	1.05681	1.38211	1.83633	1.14788	0.481111	0.161646	1.31061	0.414818	0.440737	1.34847
8	0.676248	0.84383	1.08566	1.14505	1.24245	1.16019	1.64414	1.6107	1.54481	0.9038	1.62802	0.949411	1.61819	1.67014	0.619989
9	1.20797	0.255609	0.998056	0.306848	0.144476	0.563665	0.372714	1.05996	0.163531	0.450182	0.234225	0.27312	1.54429	0.215582	0.825855
10	0.759996	0.548858	0.191743	0.78677	0.230305	0.369628	0.299328	1.26134	0.362509	1.20748	2.08111	1.36045	2.08751	1.75384	0.868522
11	0.970026	1.89921	2.06703	1.39789	1.50614	1.71792	0.840051	1.85079	1.97838	1.67	1.84617	2.17443	1.35441	1.95344	2.51152
12	0.34067	0.814281	0.46215	0.422482	0.981329	0.942917	1.39902	0.918986	0.412174	0.217101	0.392633	0.962989	0.972766	0.472639	0.487651
Shear force combined with sagittal and lateral components
ID	r0t0	r0t5	r0t10	r0t15	r0t20	r10t0	r10t5	r10t10	r10t15	r10t20	r20t0	r20t5	r20t10	r20t15	r20t20
1	10.9156	7.5572	0.790038	5.18153	13.3539	12.4616	6.79464	1.96741	8.87914	16.8757	13.8737	8.70864	1.49436	7.1024	11.6828
2	6.83914	4.28494	0.579609	5.33359	9.68968	6.34871	5.64719	2.89717	7.12532	11.8552	9.58674	3.48813	2.60239	8.44159	15.2733
3	8.01444	7.74488	1.93574	1.79284	9.93134	10.5284	5.03667	0.312826	5.71904	13.0921	12.3824	5.97132	0.601979	5.94573	14.3503
4	9.76537	1.1865	0.71439	11.2561	12.2735	15.3045	8.52741	1.01916	6.17267	14.1122	14.066	6.79248	3.45657	6.72932	17.2575
5	7.23213	5.78377	1.07722	6.24104	13.4784	11.4742	6.17386	2.50091	7.99199	15.0259	12.4083	5.44915	1.82653	8.0003	13.5554
6	7.07324	7.45101	1.20622	4.86771	9.6355	8.48809	4.36899	1.69934	8.13005	11.4403	12.0971	6.79675	1.33634	6.89803	10.8064
7	9.17632	5.83247	3.05934	6.35431	12.9401	10.7127	4.55456	3.44314	8.74268	15.3754	16.0367	7.79621	1.71111	6.20765	15.0197
8	8.47675	5.63179	3.05154	4.99737	10.119	15.5487	6.44359	2.19431	5.2755	7.65894	14.8984	10.7666	2.74894	4.6656	6.08726
9	4.31795	2.11837	1.68513	7.85431	16.9213	8.05503	1.1833	3.75689	11.7815	19.4839	14.4095	5.45588	3.611	9.90996	20.2783
10	6.28	0.937631	6.95607	6.68053	12.5657	11.7721	8.64887	4.45473	2.13811	11.065	13.5768	6.07987	2.58601	6.45134	16.4847
11	3.50934	2.58719	4.02397	9.1467	14.8609	4.72144	3.12701	2.08107	7.04932	8.69993	9.68869	4.48272	1.46005	8.0492	11.1941
12	9.37729	5.51925	0.462439	6.86279	13.6274	9.64391	3.4649	3.57864	11.3368	18.3944	14.4135	6.99438	1.57323	8.20819	17.8005
